# Supplementary material for: Gastroesophageal reflux disease and risk for arrhythmias: a Mendelian randomization analysis
Source: Front Cardiovasc Med. 2024 Jul 29;11:1411784. doi: 10.3389/fcvm.2024.1411784 (PMC11317468; doi:10.3389/fcvm.2024.1411784)
Supplement: Supplementary file 1 [file Table1.xlsx]

## Sheet: Sheet1
Disease	Study	Journal	Cases	Controls	Sample size	GWAS ID
Paroxysmal tachycardia	PMID:36653562	Nature	10501	210652	221153	finngen_R10_I9_PAROXTAC
Right bundle branch block	PMID:36653562	Nature	1046	312154	313200	finngen_R10_I9_RBBB
Left bundle branch block	PMID:36653562	Nature	2130	312154	314284	finngen_R10_I9_LBBB
Conduction disorders	PMID:36653562	Nature	10944	312154	323098	finngen_R10_I9_CONDUCTIO
Gastroesophageal reflux disease	PMID:34187846	Gut	129080	473524	602604	ebi-a-GCST90000514
