# Supplementary material for: Gastroesophageal reflux disease and risk for arrhythmias: a Mendelian randomization analysis
Source: Front Cardiovasc Med. 2024 Jul 29;11:1411784. doi: 10.3389/fcvm.2024.1411784 (PMC11317468; doi:10.3389/fcvm.2024.1411784)
Supplement: Supplementary file 2 [file Table2.xlsx]

## Sheet: A_merge
ID	SNP	Other_allele	Effect_allele	Beta	Se	P_val	F
ebi-a-GCST90000514	rs10010963	C	T	0.0269803	0.00494665	4.91783e-08	29.7489
ebi-a-GCST90000514	rs1011407	A	G	0.0420618	0.00735917	1.09343e-08	32.6676
ebi-a-GCST90000514	rs10133111	G	A	-0.0417875	0.00650789	1.35337e-10	41.2299
ebi-a-GCST90000514	rs1021363	A	G	0.031217	0.00502204	5.09971e-10	38.6387
ebi-a-GCST90000514	rs10837002	C	G	-0.0276491	0.00503665	4.02898e-08	30.1355
ebi-a-GCST90000514	rs11762636	C	A	0.0514827	0.00625598	1.88227e-16	67.7223
ebi-a-GCST90000514	rs11953061	C	T	-0.0281599	0.00508694	3.09946e-08	30.6442
ebi-a-GCST90000514	rs12204714	C	T	0.028817	0.00499422	7.92418e-09	33.2936
ebi-a-GCST90000514	rs12357321	G	A	-0.0317159	0.00523077	1.33324e-09	36.7641
ebi-a-GCST90000514	rs12453010	C	T	-0.0296967	0.00493315	1.74606e-09	36.2383
ebi-a-GCST90000514	rs12598916	C	G	0.0332614	0.00539171	6.87287e-10	38.0564
ebi-a-GCST90000514	rs12967855	A	G	0.0365451	0.00513354	1.088e-12	50.6786
ebi-a-GCST90000514	rs12997558	G	A	-0.0278184	0.00502214	3.03939e-08	30.6822
ebi-a-GCST90000514	rs13107325	C	T	-0.0701443	0.00918312	2.19947e-14	58.3451
ebi-a-GCST90000514	rs1334297	G	A	0.0387984	0.00545512	1.14137e-12	50.5846
ebi-a-GCST90000514	rs13409451	A	G	0.0277081	0.00493183	1.92942e-08	31.5643
ebi-a-GCST90000514	rs1431196	A	G	-0.0324197	0.00486448	2.65435e-11	44.4165
ebi-a-GCST90000514	rs1479405	C	T	-0.0314843	0.0051514	9.85202e-10	37.354
ebi-a-GCST90000514	rs1510719	T	C	0.0388844	0.00494701	3.83598e-15	61.7823
ebi-a-GCST90000514	rs1592757	G	C	-0.0311051	0.00502465	5.99755e-10	38.3222
ebi-a-GCST90000514	rs1596747	A	G	-0.0310869	0.00480742	1.00345e-10	41.8147
ebi-a-GCST90000514	rs1716171	C	T	-0.0383981	0.00590382	7.82444e-11	42.3012
ebi-a-GCST90000514	rs17379561	A	T	-0.0530714	0.00686573	1.07623e-14	59.7515
ebi-a-GCST90000514	rs1883842	T	G	-0.0308332	0.00536826	9.26758e-09	32.9891
ebi-a-GCST90000514	rs1937450	T	G	-0.0315845	0.00484484	7.06811e-11	42.5
ebi-a-GCST90000514	rs2016933	C	G	0.0310253	0.00542057	1.04276e-08	32.7599
ebi-a-GCST90000514	rs2023878	C	T	0.0362846	0.00611913	3.03502e-09	35.1613
ebi-a-GCST90000514	rs2043539	G	A	-0.0272058	0.00486485	2.24044e-08	31.2741
ebi-a-GCST90000514	rs2145318	T	A	-0.0353431	0.0048106	2.02833e-13	53.9772
ebi-a-GCST90000514	rs215614	G	A	0.0328541	0.00497715	4.08419e-11	43.5731
ebi-a-GCST90000514	rs2164300	C	T	0.0264751	0.00482677	4.13352e-08	30.0858
ebi-a-GCST90000514	rs2240326	G	A	0.0471681	0.00481335	1.13208e-22	96.0291
ebi-a-GCST90000514	rs2358016	C	G	-0.028271	0.00481025	4.17158e-09	34.542
ebi-a-GCST90000514	rs2396133	A	G	-0.0293547	0.00481787	1.10888e-09	37.1233
ebi-a-GCST90000514	rs2396766	G	A	-0.0322057	0.00481878	2.33486e-11	44.6676
ebi-a-GCST90000514	rs2613505	C	T	-0.0387803	0.00601874	1.16939e-10	41.5155
ebi-a-GCST90000514	rs2734839	C	T	0.0283478	0.00492778	8.78532e-09	33.093
ebi-a-GCST90000514	rs2744961	C	T	-0.0292007	0.00501549	5.81125e-09	33.8969
ebi-a-GCST90000514	rs2782641	G	A	-0.0270882	0.00494583	4.32641e-08	29.9973
ebi-a-GCST90000514	rs2834005	T	C	-0.0296997	0.0051734	9.42045e-09	32.9573
ebi-a-GCST90000514	rs2838771	G	C	0.0280984	0.00506571	2.90967e-08	30.7668
ebi-a-GCST90000514	rs324769	C	T	0.0267699	0.00483328	3.04777e-08	30.6769
ebi-a-GCST90000514	rs329122	G	A	0.0289529	0.00488358	3.05488e-09	35.1486
ebi-a-GCST90000514	rs3766823	G	A	-0.0393599	0.00638545	7.09321e-10	37.9948
ebi-a-GCST90000514	rs3793577	A	G	-0.0270309	0.00484976	2.49436e-08	31.0657
ebi-a-GCST90000514	rs3828917	G	T	-0.0671113	0.0120054	2.26945e-08	31.2492
ebi-a-GCST90000514	rs3863241	C	T	-0.0324982	0.00481521	1.48798e-11	45.5499
ebi-a-GCST90000514	rs4300861	C	T	-0.0307132	0.00494886	5.43097e-10	38.5159
ebi-a-GCST90000514	rs4382592	T	G	0.0302679	0.00525091	8.19923e-09	33.2273
ebi-a-GCST90000514	rs4713692	C	T	0.0276128	0.00498634	3.06504e-08	30.6659
ebi-a-GCST90000514	rs569356	A	G	0.037919	0.00690971	4.07004e-08	30.1158
ebi-a-GCST90000514	rs6711584	G	A	-0.0322545	0.00483975	2.65573e-11	44.4155
ebi-a-GCST90000514	rs6722661	G	A	0.0322543	0.00500354	1.14622e-10	41.5546
ebi-a-GCST90000514	rs6780459	A	T	-0.0305507	0.0055211	3.13994e-08	30.6191
ebi-a-GCST90000514	rs7032155	C	A	-0.02775	0.00491358	1.62685e-08	31.8956
ebi-a-GCST90000514	rs7206608	C	G	-0.0291541	0.005145	1.4576e-08	32.109
ebi-a-GCST90000514	rs7241572	G	A	-0.0365511	0.00597464	9.49328e-10	37.4263
ebi-a-GCST90000514	rs7527682	A	G	0.026684	0.00482174	3.12831e-08	30.6263
ebi-a-GCST90000514	rs7541875	A	G	-0.0273972	0.00484976	1.61211e-08	31.9133
ebi-a-GCST90000514	rs7600261	C	T	-0.0338034	0.00522051	9.47316e-11	41.9273
ebi-a-GCST90000514	rs7612999	G	A	-0.0305231	0.00559546	4.89822e-08	29.7567
ebi-a-GCST90000514	rs761777	A	G	-0.0345341	0.00554469	4.7146e-10	38.792
ebi-a-GCST90000514	rs7675588	C	A	0.0335228	0.00595438	1.80264e-08	31.6963
ebi-a-GCST90000514	rs7685686	A	G	0.0279222	0.00489191	1.14426e-08	32.5793
ebi-a-GCST90000514	rs773109	G	A	0.0380572	0.00510213	8.71301e-14	55.6378
ebi-a-GCST90000514	rs7942368	C	T	0.0339683	0.00591917	9.54134e-09	32.9325
ebi-a-GCST90000514	rs903678	G	A	-0.0277378	0.00508463	4.89092e-08	29.7595
ebi-a-GCST90000514	rs903959	T	A	-0.0291631	0.00491608	2.98933e-09	35.1908
ebi-a-GCST90000514	rs9372625	G	A	0.037727	0.0049537	2.61813e-14	58.0023
ebi-a-GCST90000514	rs9373363	A	G	0.0326836	0.00555966	4.13455e-09	34.5593
ebi-a-GCST90000514	rs9396740	G	A	0.031493	0.0055587	1.4656e-08	32.0984
ebi-a-GCST90000514	rs942065	G	A	-0.0307384	0.00500925	8.44565e-10	37.6544
ebi-a-GCST90000514	rs9517313	G	C	-0.0331144	0.00494054	2.04766e-11	44.9246
ebi-a-GCST90000514	rs9529055	G	A	-0.0266604	0.00481637	3.10549e-08	30.6405
ebi-a-GCST90000514	rs9542729	C	G	0.0363194	0.00599914	1.41206e-09	36.6521
ebi-a-GCST90000514	rs957345	C	G	-0.0290528	0.00482393	1.71596e-09	36.2722
ebi-a-GCST90000514	rs9615905	C	T	-0.0275657	0.0048378	1.21234e-08	32.467
ebi-a-GCST90000514	rs9636202	G	A	0.035044	0.00547191	1.51023e-10	41.0155
ebi-a-GCST90000514	rs9940128	G	A	-0.0332513	0.00486305	8.05658e-12	46.7519
