# Supplementary material for: Gastroesophageal reflux disease and risk for arrhythmias: a Mendelian randomization analysis
Source: Front Cardiovasc Med. 2024 Jul 29;11:1411784. doi: 10.3389/fcvm.2024.1411784 (PMC11317468; doi:10.3389/fcvm.2024.1411784)
Supplement: Supplementary file 3 [file Table3.xlsx]

## Sheet: Sheet1
Variable	Outcome
	Method	NSNP	P_val	Heterogeneity p-value	MR-PRESSO p-value	MR Egger intercept test
GERD to Paroxysmal tachycardia
	MR Egger	79	0.517195	0.189274	0.2105	0.873248
	Weighted median	79	0.00154534
	Inverse variance weighted	79	1.65779e-06
GERD to Right bundle branch block		79
	MR Egger	79	0.755854	0.369498	0.3684	0.869213
	Weighted median	79	0.560613
	Inverse variance weighted	79	0.376731
GERD to Left bundle branch block		79
	MR Egger	79	0.622781	0.449279	0.4472	0.669937
	Weighted median	79	0.754244
	Inverse variance weighted	79	0.669006
GERD to Conduction disorders		79
	MR Egger	79	0.629986	0.0113254	0.0135	0.853375
	Weighted median	79	0.0466307
	Inverse variance weighted	79	0.0744077
