# Supplementary material for: Gastroesophageal reflux disease and risk for arrhythmias: a Mendelian randomization analysis
Source: Front Cardiovasc Med. 2024 Jul 29;11:1411784. doi: 10.3389/fcvm.2024.1411784 (PMC11317468; doi:10.3389/fcvm.2024.1411784)
Supplement: Supplementary file 4 [file Table4.xlsx]

## Sheet: STROBE-MR-checklist-fillable
Item No.	Section		Checklist item	Page No.	Relevant text from manuscript
1	TITLE and ABSTRACT		Indicate Mendelian randomization (MR) as the study’s design in the title and/or the abstract if that is a main purpose of the study	Page 1,	Title:Gastroesophageal Reflux Disease and Risk for Arrhythmias：A Mendelian Randomization Analysis Abstract: Two-sample Mendelian randomization (MR) analysis was conducted to assess the causal effects of Gastroesophageal Reflux Disease on Arrhythmias.
	INTRODUCTION
2	Background		Explain the scientific background and rationale for the reported study. What is the exposure? Is a potential causal relationship between exposure and outcome plausible? Justify why MR is a helpful method to address the study question	Page 1-2	Clinical observations and epidemiological investigations have revealed a potential correlation between gastroesophageal reflux disease (GERD) and arrhythmias. However, the specific nature of this relationship remains unclear. This paper aims to investigate the causal relationship between GERD and 4 types of arrhythmias from a genetic perspective, using Mendelian randomization analysis to discern …
3	Objectives		State specific objectives clearly, including pre-specified causal hypotheses (if any). State that MR is a method that, under specific assumptions, intends to estimate causal effects	Page 2	Based on Mendelian laws of inheritance (random segregation and independent classification of genes), Mendelian randomization (MR) collects genetic variation (i.e. SNP, which is invariant to measured and unmeasured confounders or reverse causality) for instrumental variable (IV) analyses to estimate the potential causal effects of modifiable exposures on risk outcomes.
	METHODS
4	Study design and data sources		Present key elements of the study design early in the article. Consider including a table listing sources of data for all phases of the study. For each data source contributing to the analysis, describe the following:	Page 2-3	GWAS summary data from the GWAS Catalog and FinnGen study.
	a)		Setting: Describe the study design and the underlying population, if possible. Describe the setting, locations, and relevant dates, including periods of recruitment, exposure, follow-up, and data collection, when available.	Not mentioned
	b)		Participants: Give the eligibility criteria, and the sources and methods of selection of participants. Report the sample size, and whether any power or sample size calculations were carried out prior to the main analysis	Page 3 , Supplementary Table 2	The genome-wide association studies (GWAS) summary statistics for GERD were obtained from a recent genome wide association meta-analysis study, encompassing European male and female patients (129,080 cases; 473,524 controls; 2,320,781 SNPs), which are publicly available in the GWAS Catalog. Supplementary Table 2 reports information such as inclusion criteria and sample size.
	c)		Describe measurement, quality control and selection of genetic variants	Page 3	We first used a genome-wide significance threshold (P<5e-8) to screen IVs for MR analysis. In addition, snp with a window size of 10,000 kb was pruned at a threshold of r2<0.001 to mitigate the linkage disequilibrium (LD), thus ensuring the independence of each IV. In addition, we uploaded SNPs eligible for appeal to the Phenoscanner database (www.phenoscanner.medschl.cam.ac.Uk, retrieved on Marc…
	d)		For each exposure, outcome, and other relevant variables, describe methods of assessment and diagnostic criteria for diseases	Supplementary Table 1	Supplementary Table 1. 4 types arrhythmias GWAS data information in FinnGen
	e)		Provide details of ethics committee approval and participant informed consent, if relevant	Page 3	All data analyzed in this study were obtained from publicly available databases in which ethical approval was obtained for each cohort, and informed consent was obtained from all participants prior to participation.
5	Assumptions		Explicitly state the three core IV assumptions for the main analysis (relevance, independence and exclusion restriction) as well assumptions for any additional or sensitivity analysis	Page 3	We selected IV based on three generally recognized assumptions: (1) the IV needs to be strongly associated with exposure; (2) the IV is independent of confounders; and (3) the IV is linked to the outcome solely through the exposure, without a direct association with the outcome. Three methods of sensitivity analysis and horizontal pleiotropy testing are also described: weighted median, MR-Egger a…
6	Statistical methods: main analysis		Describe statistical methods and statistics used
	a)		Describe how quantitative variables were handled in the analyses (i.e., scale, units, model)	Not mentioned
	b)		Describe how genetic variants were handled in the analyses and, if applicable, how their weights were selected	Not mentioned
	c)		Describe the MR estimator (e.g. two-stage least squares, Wald ratio) and related statistics. Detail the included covariates and, in case of two-sample MR, whether the same covariate set was used for adjustment in the two samples	Page 3	The inverse variance weighting (IVW) method was used as the primary analytical method for estimating causal effects, which is an extension of the Wald ratio estimator based on the principles of meta-analysis. To further demonstrate the stability and directionality of the results, in addition to the IVW method, we used MR-Egger, Weighted median, Simple mode, and Weighted mode for the auxiliary ass…
	d)		Explain how missing data were addressed	Not mentioned
	e)		If applicable, indicate how multiple testing was addressed	Not mentioned
7	Assessment of assumptions		Describe any methods or prior knowledge used to assess the assumptions or justify their validity	Page 3	We computed the F-statistic for IVs to assess the extent of weak instrumental bias. Only IVs with F > 10 were retained to avoid bias caused by weak IVs.
8	Sensitivity analyses and additional analyses		Describe any sensitivity analyses or additional analyses performed (e.g. comparison of effect estimates from different approaches, independent replication, bias analytic techniques, validation of instruments, simulations)	Page 4	Firstly, to mitigate the impact of heterogeneity on the causal effect, Cochran's Q-test was employed to evaluate heterogeneity. If the p-value exceeded 0.05, the influence of heterogeneity on the causal effect was deemed negligible. Conversely, in the presence of significant heterogeneity (p-value < 0.05), the IVW random effects model was applied to mitigate the impact of heterogeneity on the cau…
9	Software and pre- registration
	a)		Name statistical software and package(s), including version and settings used	Page 4	This study was a secondary analysis of published data without any modification of the original data. All analyses were performed in R software (version 4.3.1) using the "TwoSampleMR" and "MRPRESSO" packages for MR analysis.
	b)		State whether the study protocol and details were pre-registered (as well as when and where)	Not mentioned
	RESULTS
10	Descriptive data
	a)		Report the numbers of individuals at each stage of included studies and reasons for exclusion. Consider use of a flow diagram	Supplementary Table 1	The numbers of individuals included study is already provided in the Supplementary Table 1.
	b)		Report summary statistics for phenotypic exposure(s), outcome(s), and other relevant variables (e.g. means, SDs, proportions)	Not mentioned
	c)		If the data sources include meta-analyses of previous studies, provide the assessments of heterogeneity across these studies	Not mentioned
	d)		For two-sample MR: i. Provide justification of the similarity of the genetic variant-exposure associations between the exposure and outcome samples	Supplementary Table 2	We first used a genome-wide significance threshold (P<5e-8) to screen IVs for MR analysis. In addition, snp with a window size of 10,000 kb was pruned at a threshold of r2<0.001 to mitigate the linkage disequilibrium (LD), thus ensuring the independence of each IV. In addition, we uploaded SNPs eligible for appeal to the Phenoscanner database to check for the presence of a second phenotype that c…
			ii. Provide information on the number of individuals who overlap between the exposure and outcome studies	Supplementary Table 1	Supplementary Table 1 showed that there is no overlap between exposure and outcome populations.
11	Main results
	a)		Report the associations between genetic variant and exposure, and between genetic variant and outcome, preferably on an interpretable scale	Supplementary Table 2
	b)		Report MR estimates of the relationship between exposure and outcome, and the measures of uncertainty from the MR analysis, on an interpretable scale, such as odds ratio or relative risk per SD difference	Supplementary Table 3
	c)		If relevant, consider translating estimates of relative risk into absolute risk for a meaningful time period	Not mentioned
	d)		Consider plots to visualize results (e.g. forest plot, scatterplot of associations between genetic variants and outcome versus between genetic variants and exposure)	Figure 3	Figure 3
12	Assessment of assumptions
	a)		Report the assessment of the validity of the assumptions	Supplementary Table 2, Figure 2	Supplementary Table 2 reported the F-statistics for SNP, Figure 2 reported Q-statistics for assessment of heterogeneity.
	b)		Report any additional statistics (e.g., assessments of heterogeneity across genetic variants, such as I2, Q statistic or E-value)	Supplementary Table 2, Supplementary Table 3	Supplementary Table 2 reported the F-statistics for SNP, Figure 2 reported Q-statistics for assessment of heterogeneity.
13	Sensitivity analyses and additional analyses
	a)		Report any sensitivity analyses to assess the robustness of the main results to violations of the assumptions	Figure 2	MR-Egger, WM and IVW-random-effects model methods were provided as sensitivity analyses. When significant pleiotropy was present, we used the MR-PRESSO method to remove outlier SNPs and calculate corrected ORs and CIs.
	b)		Report results from other sensitivity analyses or additional analyses	Figure 2	MR-Egger, WM and IVW-random-effects model methods were provided as sensitivity analyses. When significant pleiotropy was present, we used the MR-PRESSO method to remove outlier SNPs and calculate corrected ORs and CIs.
	c)		Report any assessment of direction of causal relationship (e.g., bidirectional MR)	Not mentioned
	d)		When relevant, report and compare with estimates from non-MR analyses	Not mentioned
	e)		Consider additional plots to visualize results (e.g., leave-one-out analyses)	Not mentioned
	DISCUSSION
14	Key results		Summarize key results with reference to study objectives	Page 4	Our findings support a positive association between genetically determined GERD and the risk of paroxysmal tachycardia. No significant correlation was found between GERD and other arrhythmias.
15	Limitations		Discuss limitations of the study, taking into account the validity of the IV assumptions, other sources of potential bias, and imprecision. Discuss both direction and magnitude of any potential bias and any efforts to address them	Page 5	Our study possesses several limitations. Firstly, the GWAS datasets utilized were exclusively derived from European populations, restricting the generalizability and applicability of our findings to diverse populations. Hence, further validation with a broader and more inclusive database is necessary. Secondly, the inherent constraints of the GWAS datasets necessitate additional basic research to…
16	Interpretation
	a)		Meaning: Give a cautious overall interpretation of results in the context of their limitations and in comparison with other studies	Page 4	In this manuscript, the content of this item is discussed a lot, and the MR results are reasonably interpreted by comparing them with several published studies.
	b)		Mechanism: Discuss underlying biological mechanisms that could drive a potential causal relationship between the investigated exposure and the outcome, and whether the gene-environment equivalence assumption is reasonable. Use causal language carefully, clarifying that IV estimates may provide causal effects only under certain assumptions	Page 4	This research discussed the possible mechanism of GERD leading to paroxysmal tachycardia.
	c)		Clinical relevance: Discuss whether the results have clinical or public policy relevance, and to what extent they inform effect sizes of possible interventions	Page 4	This comprehensive MR analysis suggests that genetically predicted GERD may be a risk factor for the development of paroxysmal tachycardia.
17	Generalizability		Discuss the generalizability of the study results (a) to other populations, (b) across other exposure periods/timings, and (c) across other levels of exposure	Page 5	The majority of participants in our study were of European descent; thus, our results may not be generalizable to other ethnic populations.
	OTHER INFORMATION
18	Funding		Describe sources of funding and the role of funders in the present study and, if applicable, sources of funding for the databases and original study or studies on which the present study is based	Not mentioned
19	Data and data sharing		Provide the data used to perform all analyses or report where and how the data can be accessed, and reference these sources in the article. Provide the statistical code needed to reproduce the results in the article, or report whether the code is publicly accessible and if so, where	Not mentioned
20	Conflicts of Interest		All authors should declare all potential conflicts of interest	Page 5	The authors declare that they have no competing interests.
