# Supplementary material for: Gastroesophageal reflux disease and risk for arrhythmias: a Mendelian randomization analysis
Source: Front Cardiovasc Med. 2024 Jul 29;11:1411784. doi: 10.3389/fcvm.2024.1411784 (PMC11317468; doi:10.3389/fcvm.2024.1411784)
Supplement: Supplementary file 5 [file Table5.xlsx]

## Sheet: Sheet1
Supplementary Table 5. Results of sensitivity analysis.
Expose	Outcome	MR-Egger Regression			MR-PRESSO				Heterogeneity _IVW		Heterogeneity_MR-Egger
		Egger Intercept	SE	P_value	Global P_value	Corrected P_value	Outliers	Distortion P_value	Cochran’s Q	P_value	Cochran’s Q	P_value
GERD	Paroxysmal tachycardia	0.00189509	0.0118373	0.873248	0.2105	NA	NA	NA	84.5134	0.189274	84.4838	0.168726
	Right bundle branch block	-0.00562586	0.0340469	0.869213	0.3684	NA	NA	NA	77.4407	0.369498	77.4118	0.339821
	Left bundle branch block	-0.0100867	0.023459	0.669937	0.4472	NA	NA	NA	74.888	0.449279	74.7006	0.422788
	Conduction disorders	-0.00236477	0.0127502	0.853375	0.0135	NA	NA	NA	104.481	0.0113254	104.432	0.00928637
